# Supplementary material for: Injectable Thermo-Responsive Peptide Hydrogels and Its Enzyme Triggered Dynamic Self-Assembly
Source: Polymers (Basel). 2024 Apr 26;16(9):1221. doi: 10.3390/polym16091221 (PMC11085460; doi:10.3390/polym16091221)
Supplement: Supplementary file 1 [file polymers-16-01221-s001.zip]

Archive with 2 entries (2 files):
- polymers-2969993-supplementary.pdf
- Video S1.mp4
